# Supplementary material for: Retroviral Replicating Vectors Mediated Prodrug Activator Gene Therapy in a Gastric Cancer Model
Source: Int J Mol Sci. 2023 Oct 2;24(19):14823. doi: 10.3390/ijms241914823 (PMC10573151; doi:10.3390/ijms241914823)
Supplement: Supplementary file 1 [file ijms-24-14823-s001.zip]

Archive with 1 entries (1 files):
- ijms-2569236-supplementary.pdf
